# Supplementary material for: Epigenetic Deregulation of Protein Tyrosine Kinase 6 Promotes Carcinogenesis of Oral Squamous Cell Carcinoma
Source: Int J Mol Sci. 2022 Apr 19;23(9):4495. doi: 10.3390/ijms23094495 (PMC9104624; doi:10.3390/ijms23094495)
Supplement: Supplementary file 1 [file ijms-23-04495-s001.zip]

Archive with 1 entries (1 files):
- ijms-1665679-SI.pdf
